# Supplementary material for: Immunogenic Cell Death Associated Molecular Patterns and the Dual Role of IL17RA in Interstitial Cystitis/Bladder Pain Syndrome
Source: Biomolecules. 2023 Feb 23;13(3):421. doi: 10.3390/biom13030421 (PMC10046465; doi:10.3390/biom13030421)
Supplement: Supplementary file 1 [file biomolecules-13-00421-s001.zip]

Archive with 3 entries (3 files):
- Abbreviations.pdf
- Figure S1.tif
- Table S1.pdf
